# Supplementary material for: Depletion of the Aryl Hydrocarbon Receptor in MDA-MB-231 Human Breast Cancer Cells Altered the Expression of Genes in Key Regulatory Pathways of Cancer
Source: PLoS One. 2014 Jun 16;9(6):e100103. doi: 10.1371/journal.pone.0100103 (PMC4059751; doi:10.1371/journal.pone.0100103)
Supplement: Table S1 — Complete List of Transcriptome Microarray Analysis of AhR KD clone 8 MDA-MB-231 cells compared to scramble control MDA-MB-231 cells. (XLSX) [file pone.0100103.s001.xlsx]

## Sheet: Sheet1
Supplementary Table 1. Complete List of Transcriptome Microarray Analysis of AhR KD clone 8 MDA-MB-231 cells vs control MDA-MB-231 cells.
Column ID	gene_assignment	Gene Symbol	RefSeq	p-value(Clone8 vs. Control)	Fold-Change(Clone8 vs. Control)
8151730	NM_004929 // CALB1 // calbindin 1, 28kDa // 8q21.3-q22.1 // 793 /// ENST00000265	CALB1	NM_004929	p-value(Clone8 vs. Control)	23.4907
7896712	---		---	p-value(Clone8 vs. Control)	18.33
8069541	NM_022136 // SAMSN1 // SAM domain, SH3 domain and nuclear localization signals 1	SAMSN1	NM_022136	p-value(Clone8 vs. Control)	9.1653
7961652	---		---	p-value(Clone8 vs. Control)	8.87751
7946781	NM_175058 // PLEKHA7 // pleckstrin homology domain containing, family A member 7	PLEKHA7	NM_175058	p-value(Clone8 vs. Control)	8.78089
7938746	NM_054032 // MRGPRX4 // MAS-related GPR, member X4 // 11p15.1 // 117196 /// ENST	MRGPRX4	NM_054032	p-value(Clone8 vs. Control)	8.4079
8083978	NM_207015 // NAALADL2 // N-acetylated alpha-linked acidic dipeptidase-like 2 //	NAALADL2	NM_207015	p-value(Clone8 vs. Control)	8.40242
8037267	NM_031246 // PSG2 // pregnancy specific beta-1-glycoprotein 2 // 19q13.1-q13.2 /	PSG2	NM_031246	p-value(Clone8 vs. Control)	7.47155
7951686	NM_001562 // IL18 // interleukin 18 (interferon-gamma-inducing factor) // 11q22.	IL18	NM_001562	p-value(Clone8 vs. Control)	7.08637
8056222	NM_001935 // DPP4 // dipeptidyl-peptidase 4 // 2q24.3 // 1803 /// ENST0000036053	DPP4	NM_001935	p-value(Clone8 vs. Control)	6.84522
8155754	NM_153267 // MAMDC2 // MAM domain containing 2 // 9q21.12 // 256691 /// ENST0000	MAMDC2	NM_153267	p-value(Clone8 vs. Control)	6.23418
8107594	NM_005460 // SNCAIP // synuclein, alpha interacting protein // 5q23.1-q23.3 // 9	SNCAIP	NM_005460	p-value(Clone8 vs. Control)	6.21389
7970954	NM_004734 // DCLK1 // doublecortin-like kinase 1 // 13q13 // 9201 /// ENST000002	DCLK1	NM_004734	p-value(Clone8 vs. Control)	5.9722
8016532	NM_031498 // GNGT2 // guanine nucleotide binding protein (G protein), gamma tran	GNGT2	NM_031498	p-value(Clone8 vs. Control)	5.61819
8098041	NM_018342 // TMEM144 // transmembrane protein 144 // 4q32.1 // 55314 /// ENST000	TMEM144	NM_018342	p-value(Clone8 vs. Control)	5.15949
8008185	NM_016428 // ABI3 // ABI family, member 3 // 17q21.3 // 51225 /// NM_001135186 /	ABI3	NM_016428	p-value(Clone8 vs. Control)	5.15123
8112980	NM_005711 // EDIL3 // EGF-like repeats and discoidin I-like domains 3 // 5q14 //	EDIL3	NM_005711	p-value(Clone8 vs. Control)	5.05205
7968637	NM_003914 // CCNA1 // cyclin A1 // 13q12.3-q13 // 8900 /// NM_001111045 // CCNA1	CCNA1	NM_003914	p-value(Clone8 vs. Control)	4.93135
7896695	---		---	p-value(Clone8 vs. Control)	4.91534
7971461	NM_002298 // LCP1 // lymphocyte cytosolic protein 1 (L-plastin) // 13q14.3 // 39	LCP1	NM_002298	p-value(Clone8 vs. Control)	4.74553
7979663	NM_198686 // RAB15 // RAB15, member RAS onocogene family // 14q23.3 // 376267 //	RAB15	NM_198686	p-value(Clone8 vs. Control)	4.55445
8030002	NM_153608 // ZNF114 // zinc finger protein 114 // 19q13.33 // 163071 /// ENST000	ZNF114	NM_153608	p-value(Clone8 vs. Control)	4.53792
8100127	NM_130902 // COX7B2 // cytochrome c oxidase subunit VIIb2 // 4p12 // 170712 ///	COX7B2	NM_130902	p-value(Clone8 vs. Control)	4.40335
8176234	NM_001289 // CLIC2 // chloride intracellular channel 2 // Xq28 // 1193 /// ENST0	CLIC2	NM_001289	p-value(Clone8 vs. Control)	4.31486
7894010	---		---	p-value(Clone8 vs. Control)	4.30637
8146934	NM_015364 // LY96 // lymphocyte antigen 96 // 8q21.11 // 23643 /// ENST000002848	LY96	NM_015364	p-value(Clone8 vs. Control)	4.29351
8109528	NM_001037332 // CYFIP2 // cytoplasmic FMR1 interacting protein 2 // 5q33.3 // 26	CYFIP2	NM_001037332	p-value(Clone8 vs. Control)	4.21916
8093104	NM_138461 // TM4SF19 // transmembrane 4 L six family member 19 // 3q29 // 116211	TM4SF19	NM_138461	p-value(Clone8 vs. Control)	4.00972
8166028	NM_014728 // FRMPD4 // FERM and PDZ domain containing 4 // Xp22.2 // 9758 /// EN	FRMPD4	NM_014728	p-value(Clone8 vs. Control)	3.99631
8092348	NM_014398 // LAMP3 // lysosomal-associated membrane protein 3 // 3q26.3-q27 // 2	LAMP3	NM_014398	p-value(Clone8 vs. Control)	3.99626
8102800	NM_014331 // SLC7A11 // solute carrier family 7, (cationic amino acid transporte	SLC7A11	NM_014331	p-value(Clone8 vs. Control)	3.95262
7904572	---		---	p-value(Clone8 vs. Control)	3.91265
8091757	NM_173084 // TRIM59 // tripartite motif-containing 59 // 3q25.33 // 286827 /// E	TRIM59	NM_173084	p-value(Clone8 vs. Control)	3.89579
7984704	NM_002499 // NEO1 // neogenin homolog 1 (chicken) // 15q22.3-q23 // 4756 /// ENS	NEO1	NM_002499	p-value(Clone8 vs. Control)	3.89109
8092541	NM_139248 // LIPH // lipase, member H // 3q27 // 200879 /// ENST00000296252 // L	LIPH	NM_139248	p-value(Clone8 vs. Control)	3.87294
8104107	NM_173553 // TRIML2 // tripartite motif family-like 2 // 4q35.2 // 205860 /// EN	TRIML2	NM_173553	p-value(Clone8 vs. Control)	3.8215
7907249	NM_006894 // FMO3 // flavin containing monooxygenase 3 // 1q23-q25 // 2328 /// N	FMO3	NM_006894	p-value(Clone8 vs. Control)	3.73807
7935337	NM_152309 // PIK3AP1 // phosphoinositide-3-kinase adaptor protein 1 // 10q24.1 /	PIK3AP1	NM_152309	p-value(Clone8 vs. Control)	3.72895
7892958	---		---	p-value(Clone8 vs. Control)	3.71124
8055465	NM_001008540 // CXCR4 // chemokine (C-X-C motif) receptor 4 // 2q21 // 7852 ///	CXCR4	NM_001008540	p-value(Clone8 vs. Control)	3.70509
8042637	NM_001130978 // DYSF // dysferlin, limb girdle muscular dystrophy 2B (autosomal	DYSF	NM_001130978	p-value(Clone8 vs. Control)	3.68663
8037251	NM_002783 // PSG7 // pregnancy specific beta-1-glycoprotein 7 // 19q13.2 // 5676	PSG7	NM_002783	p-value(Clone8 vs. Control)	3.62515
7959102	NM_014365 // HSPB8 // heat shock 22kDa protein 8 // 12q24.23 // 26353 /// ENST00	HSPB8	NM_014365	p-value(Clone8 vs. Control)	3.61113
8088458	NM_002012 // FHIT // fragile histidine triad gene // 3p14.2 // 2272 /// ENST0000	FHIT	NM_002012	p-value(Clone8 vs. Control)	3.57222
8152828	NM_031415 // GSDMC // gasdermin C // 8q24.1-q24.2 // 56169 /// ENST00000276708 /	GSDMC	NM_031415	p-value(Clone8 vs. Control)	3.52582
7895136	---		---	p-value(Clone8 vs. Control)	3.48414
7896001	---		---	p-value(Clone8 vs. Control)	3.4671
7933672	NM_001142763 // PCDH15 // protocadherin 15 // 10q21.1 // 65217 /// NM_001142764	PCDH15	NM_001142763	p-value(Clone8 vs. Control)	3.40331
7964631	NM_178539 // FAM19A2 // family with sequence similarity 19 (chemokine (C-C motif	FAM19A2	NM_178539	p-value(Clone8 vs. Control)	3.39938
8106820	NM_006467 // POLR3G // polymerase (RNA) III (DNA directed) polypeptide G (32kD)	POLR3G	NM_006467	p-value(Clone8 vs. Control)	3.35251
8091678	NM_024621 // VEPH1 // ventricular zone expressed PH domain homolog 1 (zebrafish)	VEPH1	NM_024621	p-value(Clone8 vs. Control)	3.34821
8104901	NM_002185 // IL7R // interleukin 7 receptor // 5p13 // 3575 /// ENST00000303115	IL7R	NM_002185	p-value(Clone8 vs. Control)	3.3194
8042283	NM_014181 // HSPC159 // galectin-related protein // 2p14 // 29094 /// ENST000002	HSPC159	NM_014181	p-value(Clone8 vs. Control)	3.25245
8147516	NM_002380 // MATN2 // matrilin 2 // 8q22 // 4147 /// NM_030583 // MATN2 // matri	MATN2	NM_002380	p-value(Clone8 vs. Control)	3.24303
7951271	NM_002421 // MMP1 // matrix metallopeptidase 1 (interstitial collagenase) // 11q	MMP1	NM_002421	p-value(Clone8 vs. Control)	3.2371
8163896	NM_004099 // STOM // stomatin // 9q34.1 // 2040 /// NM_198194 // STOM // stomati	STOM	NM_004099	p-value(Clone8 vs. Control)	3.23436
7893669	---		---	p-value(Clone8 vs. Control)	3.21924
7948332	NM_004811 // LPXN // leupaxin // 11q12.1 // 9404 /// NM_001143995 // LPXN // leu	LPXN	NM_004811	p-value(Clone8 vs. Control)	3.21623
8135363	NM_002649 // PIK3CG // phosphoinositide-3-kinase, catalytic, gamma polypeptide /	PIK3CG	NM_002649	p-value(Clone8 vs. Control)	3.20903
7961532	NM_001175 // ARHGDIB // Rho GDP dissociation inhibitor (GDI) beta // 12p12.3 //	ARHGDIB	NM_001175	p-value(Clone8 vs. Control)	3.18732
8160151	NM_178566 // ZDHHC21 // zinc finger, DHHC-type containing 21 // 9p22.3 // 340481	ZDHHC21	NM_178566	p-value(Clone8 vs. Control)	3.13657
8158771	NM_031426 // AIF1L // allograft inflammatory factor 1-like // 9q34.13-q34.3 // 8	AIF1L	NM_031426	p-value(Clone8 vs. Control)	3.12454
8037231	NM_021016 // PSG3 // pregnancy specific beta-1-glycoprotein 3 // 19q13.2 // 5671	PSG3	NM_021016	p-value(Clone8 vs. Control)	3.11728
7892639	---		---	p-value(Clone8 vs. Control)	3.11536
8081219	NM_006100 // ST3GAL6 // ST3 beta-galactoside alpha-2,3-sialyltransferase 6 // 3q	ST3GAL6	NM_006100	p-value(Clone8 vs. Control)	3.11204
8050427	NM_030797 // FAM49A // family with sequence similarity 49, member A // 2p24.2 //	FAM49A	NM_030797	p-value(Clone8 vs. Control)	3.10044
7895383	---		---	p-value(Clone8 vs. Control)	3.07627
7893874	---		---	p-value(Clone8 vs. Control)	3.07599
7951284	NM_002422 // MMP3 // matrix metallopeptidase 3 (stromelysin 1, progelatinase) //	MMP3	NM_002422	p-value(Clone8 vs. Control)	3.025
8028190	ENST00000418024 // LOC100131606 // hypothetical protein LOC100131606 // 19q13.12	LOC100131606	ENST00000418024	p-value(Clone8 vs. Control)	3.02211
7912520	NM_002521 // NPPB // natriuretic peptide precursor B // 1p36.2 // 4879 /// ENST0	NPPB	NM_002521	p-value(Clone8 vs. Control)	3.01906
8122365	NM_020455 // GPR126 // G protein-coupled receptor 126 // 6q24.1 // 57211 /// NM_	GPR126	NM_020455	p-value(Clone8 vs. Control)	3.00463
7893358	---		---	p-value(Clone8 vs. Control)	3.00299
7950899	NM_022337 // RAB38 // RAB38, member RAS oncogene family // 11q14 // 23682 /// EN	RAB38	NM_022337	p-value(Clone8 vs. Control)	2.99902
7942061	---		---	p-value(Clone8 vs. Control)	2.9922
7951565	NM_020809 // ARHGAP20 // Rho GTPase activating protein 20 // 11q23.1 // 57569 //	ARHGAP20	NM_020809	p-value(Clone8 vs. Control)	2.95579
8052654	NM_020651 // PELI1 // pellino homolog 1 (Drosophila) // 2p13.3 // 57162 /// ENST	PELI1	NM_020651	p-value(Clone8 vs. Control)	2.9364
8041422	NM_170672 // RASGRP3 // RAS guanyl releasing protein 3 (calcium and DAG-regulate	RASGRP3	NM_170672	p-value(Clone8 vs. Control)	2.88941
8046906	NM_016315 // GULP1 // GULP, engulfment adaptor PTB domain containing 1 // 2q32.3	GULP1	NM_016315	p-value(Clone8 vs. Control)	2.88805
8151532	NM_001442 // FABP4 // fatty acid binding protein 4, adipocyte // 8q21 // 2167 //	FABP4	NM_001442	p-value(Clone8 vs. Control)	2.85912
7896343	---		---	p-value(Clone8 vs. Control)	2.84322
8092095	NM_015028 // TNIK // TRAF2 and NCK interacting kinase // 3q26.2-q26.31 // 23043	TNIK	NM_015028	p-value(Clone8 vs. Control)	2.83427
8039025	NR_003578 // ZNF702P // zinc finger protein 702 pseudogene // 19q13.41 // 79986	ZNF702P	NR_003578	p-value(Clone8 vs. Control)	2.81817
8096176	NM_080683 // PTPN13 // protein tyrosine phosphatase, non-receptor type 13 (APO-1	PTPN13	NM_080683	p-value(Clone8 vs. Control)	2.81622
7892538	---		---	p-value(Clone8 vs. Control)	2.8044
7932214	NM_001039844 // ACBD7 // acyl-Coenzyme A binding domain containing 7 // 10p13 //	ACBD7	NM_001039844	p-value(Clone8 vs. Control)	2.80052
7894559	---		---	p-value(Clone8 vs. Control)	2.79059
8037363	NM_145296 // CADM4 // cell adhesion molecule 4 // 19q13.31 // 199731 /// ENST000	CADM4	NM_145296	p-value(Clone8 vs. Control)	2.76006
8117045	NM_001143942 // RBM24 // RNA binding motif protein 24 // 6p22.3 // 221662 /// NM	RBM24	NM_001143942	p-value(Clone8 vs. Control)	2.757
7893702	---		---	p-value(Clone8 vs. Control)	2.74481
8120061	NM_014936 // ENPP4 // ectonucleotide pyrophosphatase/phosphodiesterase 4 (putati	ENPP4	NM_014936	p-value(Clone8 vs. Control)	2.73344
7894359	---		---	p-value(Clone8 vs. Control)	2.72266
8105908	NM_002538 // OCLN // occludin // 5q13.1 // 4950 /// ENST00000396442 // OCLN // o	OCLN	NM_002538	p-value(Clone8 vs. Control)	2.71336
8113214	NM_002064 // GLRX // glutaredoxin (thioltransferase) // 5q14 // 2745 /// NM_0011	GLRX	NM_002064	p-value(Clone8 vs. Control)	2.67791
8105585	NM_001113561 // RNF180 // ring finger protein 180 // 5q12.3 // 285671 /// NM_178	RNF180	NM_001113561	p-value(Clone8 vs. Control)	2.66294
7962212	NM_004572 // PKP2 // plakophilin 2 // 12p11 // 5318 /// NM_001005242 // PKP2 //	PKP2	NM_004572	p-value(Clone8 vs. Control)	2.66148
8093304	NM_003965 // CCRL2 // chemokine (C-C motif) receptor-like 2 // 3p21 // 9034 ///	CCRL2	NM_003965	p-value(Clone8 vs. Control)	2.65101
8079407	NM_003965 // CCRL2 // chemokine (C-C motif) receptor-like 2 // 3p21 // 9034 ///	CCRL2	NM_003965	p-value(Clone8 vs. Control)	2.6496
7917283	NM_153259 // MCOLN2 // mucolipin 2 // 1p22 // 255231 /// ENST00000370608 // MCOL	MCOLN2	NM_153259	p-value(Clone8 vs. Control)	2.62175
7895258	---		---	p-value(Clone8 vs. Control)	2.61914
8113130	NM_024717 // MCTP1 // multiple C2 domains, transmembrane 1 // 5q15 // 79772 ///	MCTP1	NM_024717	p-value(Clone8 vs. Control)	2.60299
7894930	---		---	p-value(Clone8 vs. Control)	2.57342
8128123	NM_021244 // RRAGD // Ras-related GTP binding D // 6q15-q16 // 58528 /// ENST000	RRAGD	NM_021244	p-value(Clone8 vs. Control)	2.56779
8083471	NM_015595 // SGEF // Src homology 3 domain-containing guanine nucleotide exchang	SGEF	NM_015595	p-value(Clone8 vs. Control)	2.5651
7894939	---		---	p-value(Clone8 vs. Control)	2.5553
7980580	NM_000153 // GALC // galactosylceramidase // 14q31 // 2581 /// NM_001037525 // G	GALC	NM_000153	p-value(Clone8 vs. Control)	2.54939
7895904	---		---	p-value(Clone8 vs. Control)	2.54846
8112033	NM_019087 // ARL15 // ADP-ribosylation factor-like 15 // 5p15.2 // 54622 /// ENS	ARL15	NM_019087	p-value(Clone8 vs. Control)	2.54787
7892806	---		---	p-value(Clone8 vs. Control)	2.54626
8037298	NM_020406 // CD177 // CD177 molecule // 19q13.2 // 57126 /// ENST00000457794 //	CD177	NM_020406	p-value(Clone8 vs. Control)	2.53679
8085431	NM_024923 // NUP210 // nucleoporin 210kDa // 3p25.1 // 23225 /// ENST00000254508	NUP210	NM_024923	p-value(Clone8 vs. Control)	2.522
8131881	NM_199136 // C7orf46 // chromosome 7 open reading frame 46 // 7p15.3 // 340277 /	C7orf46	NM_199136	p-value(Clone8 vs. Control)	2.50692
8152976	NM_144649 // TMEM71 // transmembrane protein 71 // 8q24.22 // 137835 /// NM_0011	TMEM71	NM_144649	p-value(Clone8 vs. Control)	2.50266
7944082	NM_001001522 // TAGLN // transgelin // 11q23.2 // 6876 /// NM_003186 // TAGLN //	TAGLN	NM_001001522	p-value(Clone8 vs. Control)	2.50154
8161520	NR_002836 // PGM5P2 // phosphoglucomutase 5 pseudogene 2 // 9q12 // 595135 /// N	PGM5P2	NR_002836	p-value(Clone8 vs. Control)	2.50047
8136248	NM_002402 // MEST // mesoderm specific transcript homolog (mouse) // 7q32 // 423	MEST	NM_002402	p-value(Clone8 vs. Control)	2.49545
8144473	NM_018661 // DEFB103A // defensin, beta 103A // 8p23 // 55894 /// NM_001081551 /	DEFB103A	NM_018661	p-value(Clone8 vs. Control)	2.49068
8149172	NM_018661 // DEFB103A // defensin, beta 103A // 8p23 // 55894 /// NM_001081551 /	DEFB103A	NM_018661	p-value(Clone8 vs. Control)	2.49068
8106827	NM_032119 // GPR98 // G protein-coupled receptor 98 // 5q13 // 84059 /// NR_0031	GPR98	NM_032119	p-value(Clone8 vs. Control)	2.4729
7895094	---		---	p-value(Clone8 vs. Control)	2.44875
8027312	NM_001001415 // ZNF429 // zinc finger protein 429 // 19p13.1 // 353088 /// ENST0	ZNF429	NM_001001415	p-value(Clone8 vs. Control)	2.44706
7951372	NM_033306 // CASP4 // caspase 4, apoptosis-related cysteine peptidase // 11q22.2	CASP4	NM_033306	p-value(Clone8 vs. Control)	2.44439
7893581	---		---	p-value(Clone8 vs. Control)	2.43768
8180246	---		---	p-value(Clone8 vs. Control)	2.42408
7893482	---		---	p-value(Clone8 vs. Control)	2.42324
7895153	---		---	p-value(Clone8 vs. Control)	2.42201
8055682	AK057517 // FLJ32955 // hypothetical protein FLJ32955 // 2q23.3 // 150596	FLJ32955	AK057517	p-value(Clone8 vs. Control)	2.42072
7951545	NM_015065 // EXPH5 // exophilin 5 // 11q22.3 // 23086 /// NM_001144763 // EXPH5	EXPH5	NM_015065	p-value(Clone8 vs. Control)	2.41206
8027348	AK131472 // ZNF730 // zinc finger protein 730 // 19p12 // 100129543 /// ENST0000	ZNF730	AK131472	p-value(Clone8 vs. Control)	2.40457
8067040	NM_012340 // NFATC2 // nuclear factor of activated T-cells, cytoplasmic, calcine	NFATC2	NM_012340	p-value(Clone8 vs. Control)	2.40286
8122396	NM_016108 // AIG1 // androgen-induced 1 // 6q24.2 // 51390 /// ENST00000357847 /	AIG1	NM_016108	p-value(Clone8 vs. Control)	2.40166
7988426	NM_013309 // SLC30A4 // solute carrier family 30 (zinc transporter), member 4 //	SLC30A4	NM_013309	p-value(Clone8 vs. Control)	2.39766
8067140	NM_000782 // CYP24A1 // cytochrome P450, family 24, subfamily A, polypeptide 1 /	CYP24A1	NM_000782	p-value(Clone8 vs. Control)	2.39354
7896575	---		---	p-value(Clone8 vs. Control)	2.38814
8164269	NM_000118 // ENG // endoglin // 9q33-q34.1 // 2022 /// NM_001114753 // ENG // en	ENG	NM_000118	p-value(Clone8 vs. Control)	2.38224
7933442	NM_001042390 // PTPN20A // protein tyrosine phosphatase, non-receptor type 20A /	PTPN20A	NM_001042390	p-value(Clone8 vs. Control)	2.37383
8005097	NM_006041 // HS3ST3B1 // heparan sulfate (glucosamine) 3-O-sulfotransferase 3B1	HS3ST3B1	NM_006041	p-value(Clone8 vs. Control)	2.37225
8071061	AK097082 // psiTPTE22 // TPTE pseudogene // 22q11.1 // 387590	psiTPTE22	AK097082	p-value(Clone8 vs. Control)	2.3719
8023727	NM_032160 // DSEL // dermatan sulfate epimerase-like // 18q22.1 // 92126 /// ENS	DSEL	NM_032160	p-value(Clone8 vs. Control)	2.36865
8036309	NM_133466 // ZFP82 // zinc finger protein 82 homolog (mouse) // 19q13.12 // 2844	ZFP82	NM_133466	p-value(Clone8 vs. Control)	2.36619
8117034	NM_006877 // GMPR // guanosine monophosphate reductase // 6p23 // 2766 /// ENST0	GMPR	NM_006877	p-value(Clone8 vs. Control)	2.36109
8099758	---		---	p-value(Clone8 vs. Control)	2.34291
7971590	NM_030925 // CAB39L // calcium binding protein 39-like // 13q14.2 // 81617 /// N	CAB39L	NM_030925	p-value(Clone8 vs. Control)	2.33064
8151816	NM_005261 // GEM // GTP binding protein overexpressed in skeletal muscle // 8q13	GEM	NM_005261	p-value(Clone8 vs. Control)	2.33057
8037079	NM_152296 // ATP1A3 // ATPase, Na+/K+ transporting, alpha 3 polypeptide // 19q13	ATP1A3	NM_152296	p-value(Clone8 vs. Control)	2.3265
7965565	NM_032147 // USP44 // ubiquitin specific peptidase 44 // 12q22 // 84101 /// NM_0	USP44	NM_032147	p-value(Clone8 vs. Control)	2.3162
7895382	---		---	p-value(Clone8 vs. Control)	2.30937
7988444	NM_016132 // MYEF2 // myelin expression factor 2 // 15q21.1 // 50804 /// ENST000	MYEF2	NM_016132	p-value(Clone8 vs. Control)	2.30435
8043480	XM_001714030 // LOC642838 // similar to hCG1742442 // 2p11.1 // 642838 /// XM_00	LOC642838	XM_001714030	p-value(Clone8 vs. Control)	2.29956
7964872	NM_001109754 // PTPRB // protein tyrosine phosphatase, receptor type, B // 12q15	PTPRB	NM_001109754	p-value(Clone8 vs. Control)	2.29775
7974270	NM_015915 // ATL1 // atlastin GTPase 1 // 14q22.1 // 51062 /// NM_181598 // ATL1	ATL1	NM_015915	p-value(Clone8 vs. Control)	2.29293
7972021	NM_014832 // TBC1D4 // TBC1 domain family, member 4 // 13q22.2 // 9882 /// ENST0	TBC1D4	NM_014832	p-value(Clone8 vs. Control)	2.29219
8112731	NM_004101 // F2RL2 // coagulation factor II (thrombin) receptor-like 2 // 5q13 /	F2RL2	NM_004101	p-value(Clone8 vs. Control)	2.28753
7896521	---		---	p-value(Clone8 vs. Control)	2.2662
8086222	NM_001099404 // SCN5A // sodium channel, voltage-gated, type V, alpha subunit //	SCN5A	NM_001099404	p-value(Clone8 vs. Control)	2.26309
8161568	XM_001715084 // LOC100132426 // similar to hCG1742442 // 9q21.11 // 100132426 //	LOC100132426	XM_001715084	p-value(Clone8 vs. Control)	2.25542
8133860	NM_002069 // GNAI1 // guanine nucleotide binding protein (G protein), alpha inhi	GNAI1	NM_002069	p-value(Clone8 vs. Control)	2.24934
7902043	NM_014787 // DNAJC6 // DnaJ (Hsp40) homolog, subfamily C, member 6 // 1pter-q31.	DNAJC6	NM_014787	p-value(Clone8 vs. Control)	2.24599
7894121	---		---	p-value(Clone8 vs. Control)	2.24554
7932867	NM_001143770 // ZNF438 // zinc finger protein 438 // 10p11.23-p11.22 // 220929 /	ZNF438	NM_001143770	p-value(Clone8 vs. Control)	2.24545
8058849	NM_020814 // MARCH4 // membrane-associated ring finger (C3HC4) 4 // 2q35 // 5757	2011-03-04	NM_020814	p-value(Clone8 vs. Control)	2.24231
8128795	NM_001145128 // AKD1 // adenylate kinase domain containing 1 // 6q21 // 221264 /	AKD1	NM_001145128	p-value(Clone8 vs. Control)	2.24166
8140579	NM_000722 // CACNA2D1 // calcium channel, voltage-dependent, alpha 2/delta subun	CACNA2D1	NM_000722	p-value(Clone8 vs. Control)	2.2361
7966052	NM_004075 // CRY1 // cryptochrome 1 (photolyase-like) // 12q23-q24.1 // 1407 ///	CRY1	NM_004075	p-value(Clone8 vs. Control)	2.2271
7895240	---		---	p-value(Clone8 vs. Control)	2.22701
8049532	NM_001137550 // LRRFIP1 // leucine rich repeat (in FLII) interacting protein 1 /	LRRFIP1	NM_001137550	p-value(Clone8 vs. Control)	2.22319
8144699	---		---	p-value(Clone8 vs. Control)	2.2226
8134429	---		---	p-value(Clone8 vs. Control)	2.22117
8053735	XM_001714030 // LOC642838 // similar to hCG1742442 // 2p11.1 // 642838 /// XM_00	LOC642838	XM_001714030	p-value(Clone8 vs. Control)	2.22109
7893552	---		---	p-value(Clone8 vs. Control)	2.21488
8121429	NM_014845 // FIG4 // FIG4 homolog (S. cerevisiae) // 6q21 // 9896 /// ENST000002	FIG4	NM_014845	p-value(Clone8 vs. Control)	2.21213
7893206	---		---	p-value(Clone8 vs. Control)	2.20821
8021623	NM_003784 // SERPINB7 // serpin peptidase inhibitor, clade B (ovalbumin), member	SERPINB7	NM_003784	p-value(Clone8 vs. Control)	2.19906
7903393	NM_001400 // S1PR1 // sphingosine-1-phosphate receptor 1 // 1p21 // 1901 /// ENS	S1PR1	NM_001400	p-value(Clone8 vs. Control)	2.19889
8143629	NR_002157 // OR2A9P // olfactory receptor, family 2, subfamily A, member 9 pseud	OR2A9P	NR_002157	p-value(Clone8 vs. Control)	2.19155
8052784	NM_015700 // NFU1 // NFU1 iron-sulfur cluster scaffold homolog (S. cerevisiae) /	NFU1	NM_015700	p-value(Clone8 vs. Control)	2.18827
8048926	NM_138402 // SP140L // SP140 nuclear body protein-like // 2q37.1 // 93349 /// EN	SP140L	NM_138402	p-value(Clone8 vs. Control)	2.18387
7938629	NM_000922 // PDE3B // phosphodiesterase 3B, cGMP-inhibited // 11p15.1 // 5140 //	PDE3B	NM_000922	p-value(Clone8 vs. Control)	2.18236
8180299	---		---	p-value(Clone8 vs. Control)	2.17941
8136807				p-value(Clone8 vs. Control)	2.1782
7895498	---		---	p-value(Clone8 vs. Control)	2.17371
8149248	---		---	p-value(Clone8 vs. Control)	2.16905
8135734	NM_024913 // C7orf58 // chromosome 7 open reading frame 58 // 7q31.31 // 79974 /	C7orf58	NM_024913	p-value(Clone8 vs. Control)	2.1686
8128111	NM_016021 // UBE2J1 // ubiquitin-conjugating enzyme E2, J1 (UBC6 homolog, yeast)	UBE2J1	NM_016021	p-value(Clone8 vs. Control)	2.16678
7906919	NM_001102445 // RGS4 // regulator of G-protein signaling 4 // 1q23.3 // 5999 ///	RGS4	NM_001102445	p-value(Clone8 vs. Control)	2.1666
7895245	---		---	p-value(Clone8 vs. Control)	2.16617
8052956	NM_015189 // EXOC6B // exocyst complex component 6B // 2p13.2 // 23233 /// ENST0	EXOC6B	NM_015189	p-value(Clone8 vs. Control)	2.16511
7895992	---		---	p-value(Clone8 vs. Control)	2.15804
7980828	NM_001080414 // CCDC88C // coiled-coil domain containing 88C // 14q32.11 // 4401	CCDC88C	NM_001080414	p-value(Clone8 vs. Control)	2.15332
7952626	BC025756 // C11orf45 // chromosome 11 open reading frame 45 // 11q24.3 // 219833	C11orf45	BC025756	p-value(Clone8 vs. Control)	2.14502
7902957	NM_173567 // EPHX4 // epoxide hydrolase 4 // 1p22.1 // 253152 /// ENST0000037038	EPHX4	NM_173567	p-value(Clone8 vs. Control)	2.14142
8053278	NM_001135032 // FAM176A // family with sequence similarity 176, member A // 2p12	FAM176A	NM_001135032	p-value(Clone8 vs. Control)	2.13652
7893788	---		---	p-value(Clone8 vs. Control)	2.12896
8107857	---		---	p-value(Clone8 vs. Control)	2.11586
7934906	NM_001141945 // ACTA2 // actin, alpha 2, smooth muscle, aorta // 10q23.3 // 59 /	ACTA2	NM_001141945	p-value(Clone8 vs. Control)	2.11421
7927732	NM_032199 // ARID5B // AT rich interactive domain 5B (MRF1-like) // 10q21.2 // 8	ARID5B	NM_032199	p-value(Clone8 vs. Control)	2.11337
8161580	XM_001715084 // LOC100132426 // similar to hCG1742442 // 9q21.11 // 100132426 //	LOC100132426	XM_001715084	p-value(Clone8 vs. Control)	2.10725
7915590	NR_002753 // RNU5F // RNA, U5F small nuclear // 1p34.1 // 26828 /// M77840 // RN	RNU5F	NR_002753	p-value(Clone8 vs. Control)	2.10404
8161563	ENST00000377425 // AQP7 // aquaporin 7 // 9p13 // 364 /// ENST00000377425 // AQP	AQP7	ENST00000377425	p-value(Clone8 vs. Control)	2.10361
8068238	NM_207585 // IFNAR2 // interferon (alpha, beta and omega) receptor 2 // 21q22.1|	IFNAR2	NM_207585	p-value(Clone8 vs. Control)	2.10341
8136983	NR_002158 // OR2A20P // olfactory receptor, family 2, subfamily A, member 20 pse	OR2A20P	NR_002158	p-value(Clone8 vs. Control)	2.09799
7897774	NM_001286 // CLCN6 // chloride channel 6 // 1p36 // 1185 /// NM_021736 // CLCN6	CLCN6	NM_001286	p-value(Clone8 vs. Control)	2.09791
8114787	NM_005471 // GNPDA1 // glucosamine-6-phosphate deaminase 1 // 5q21 // 10007 ///	GNPDA1	NM_005471	p-value(Clone8 vs. Control)	2.08939
7941761	NM_014578 // RHOD // ras homolog gene family, member D // 11q14.3 // 29984 /// E	RHOD	NM_014578	p-value(Clone8 vs. Control)	2.08733
7892610	---		---	p-value(Clone8 vs. Control)	2.08537
8029280	NM_020406 // CD177 // CD177 molecule // 19q13.2 // 57126 /// ENST00000457794 //	CD177	NM_020406	p-value(Clone8 vs. Control)	2.0848
8166723	NM_021083 // XK // X-linked Kx blood group (McLeod syndrome) // Xp21.1 // 7504 /	XK	NM_021083	p-value(Clone8 vs. Control)	2.08438
7965036	---		---	p-value(Clone8 vs. Control)	2.08017
7894575	---		---	p-value(Clone8 vs. Control)	2.07113
8043484	XM_001714030 // LOC642838 // similar to hCG1742442 // 2p11.1 // 642838 /// XM_00	LOC642838	XM_001714030	p-value(Clone8 vs. Control)	2.07096
7896564	---		---	p-value(Clone8 vs. Control)	2.07005
7919778	---		---	p-value(Clone8 vs. Control)	2.06977
7925763	NM_030645 // SH3BP5L // SH3-binding domain protein 5-like // 1q44 // 80851 /// E	SH3BP5L	NM_030645	p-value(Clone8 vs. Control)	2.06137
7894927	---		---	p-value(Clone8 vs. Control)	2.06133
7926127	NM_001025077 // CUGBP2 // CUG triplet repeat, RNA binding protein 2 // 10p13 //	CUGBP2	NM_001025077	p-value(Clone8 vs. Control)	2.06063
7896327	---		---	p-value(Clone8 vs. Control)	2.05466
8085716	NM_002971 // SATB1 // SATB homeobox 1 // 3p23 // 6304 /// NM_001131010 // SATB1	SATB1	NM_002971	p-value(Clone8 vs. Control)	2.05174
8044391	NM_006343 // MERTK // c-mer proto-oncogene tyrosine kinase // 2q14.1 // 10461 //	MERTK	NM_006343	p-value(Clone8 vs. Control)	2.05003
7988876	NM_018728 // MYO5C // myosin VC // 15q21 // 55930 /// ENST00000261839 // MYO5C /	MYO5C	NM_018728	p-value(Clone8 vs. Control)	2.0441
8078380	NM_001137674 // ZNF860 // zinc finger protein 860 // 3p23 // 344787 /// ENST0000	ZNF860	NM_001137674	p-value(Clone8 vs. Control)	2.04249
8147469	NM_016134 // PGCP // plasma glutamate carboxypeptidase // 8q22.2 // 10404 /// EN	PGCP	NM_016134	p-value(Clone8 vs. Control)	2.03982
7950162	NM_002599 // PDE2A // phosphodiesterase 2A, cGMP-stimulated // 11q13.4 // 5138 /	PDE2A	NM_002599	p-value(Clone8 vs. Control)	2.03932
8160238	NM_033222 // PSIP1 // PC4 and SFRS1 interacting protein 1 // 9p22.3 // 11168 ///	PSIP1	NM_033222	p-value(Clone8 vs. Control)	2.03832
8042503	NM_002357 // MXD1 // MAX dimerization protein 1 // 2p13-p12 // 4084 /// ENST0000	MXD1	NM_002357	p-value(Clone8 vs. Control)	2.03268
8082846	NM_004441 // EPHB1 // EPH receptor B1 // 3q21-q23 // 2047 /// ENST00000398015 //	EPHB1	NM_004441	p-value(Clone8 vs. Control)	2.02569
7916432	NM_014762 // DHCR24 // 24-dehydrocholesterol reductase // 1p33-p31.1 // 1718 ///	DHCR24	NM_014762	p-value(Clone8 vs. Control)	2.02249
8051963	NM_018079 // SRBD1 // S1 RNA binding domain 1 // 2p21 // 55133 /// ENST000002637	SRBD1	NM_018079	p-value(Clone8 vs. Control)	2.02097
8052626	NM_016516 // VPS54 // vacuolar protein sorting 54 homolog (S. cerevisiae) // 2p1	VPS54	NM_016516	p-value(Clone8 vs. Control)	2.01384
8078971	NM_001248 // ENTPD3 // ectonucleoside triphosphate diphosphohydrolase 3 // 3p21.	ENTPD3	NM_001248	p-value(Clone8 vs. Control)	2.01331
7895105	---		---	p-value(Clone8 vs. Control)	2.01216
8112649	NM_015566 // FAM169A // family with sequence similarity 169, member A // 5q13.3	FAM169A	NM_015566	p-value(Clone8 vs. Control)	2.00994
7961440	NM_024829 // PLBD1 // phospholipase B domain containing 1 // 12p13.1 // 79887 //	PLBD1	NM_024829	p-value(Clone8 vs. Control)	2.00875
8151644	NM_016033 // FAM82B // family with sequence similarity 82, member B // 8q21.3 //	FAM82B	NM_016033	p-value(Clone8 vs. Control)	2.005
7928695	NM_032333 // C10orf58 // chromosome 10 open reading frame 58 // 10q23.1 // 84293	C10orf58	NM_032333	p-value(Clone8 vs. Control)	2.00421
8180200	---		---	p-value(Clone8 vs. Control)	2.0038
8037123	NM_002698 // POU2F2 // POU class 2 homeobox 2 // 19q13.2 // 5452 /// ENST0000038	POU2F2	NM_002698	p-value(Clone8 vs. Control)	-2.00232
7894148	---		---	p-value(Clone8 vs. Control)	-2.00285
8144228	AK094159 // FLJ36840 // hypothetical LOC645524 // --- // 645524	FLJ36840	AK094159	p-value(Clone8 vs. Control)	-2.00468
7920642	NM_001018016 // MUC1 // mucin 1, cell surface associated // 1q21 // 4582 /// NM_	MUC1	NM_001018016	p-value(Clone8 vs. Control)	-2.00533
8029465	NM_005178 // BCL3 // B-cell CLL/lymphoma 3 // 19q13.1-q13.2 // 602 /// BC064993	BCL3	NM_005178	p-value(Clone8 vs. Control)	-2.00732
7921144	NM_001161441 // SH2D2A // SH2 domain protein 2A // 1q21 // 9047 /// NM_003975 //	SH2D2A	NM_001161441	p-value(Clone8 vs. Control)	-2.01243
7969613	NM_005708 // GPC6 // glypican 6 // 13q32 // 10082 /// ENST00000377047 // GPC6 //	GPC6	NM_005708	p-value(Clone8 vs. Control)	-2.01417
8117800	NM_002116 // HLA-A // major histocompatibility complex, class I, A // 6p21.3 //	HLA-A	NM_002116	p-value(Clone8 vs. Control)	-2.01798
8152522	NM_006209 // ENPP2 // ectonucleotide pyrophosphatase/phosphodiesterase 2 // 8q24	ENPP2	NM_006209	p-value(Clone8 vs. Control)	-2.02062
8168994	---		---	p-value(Clone8 vs. Control)	-2.02335
7978544	NM_022073 // EGLN3 // egl nine homolog 3 (C. elegans) // 14q13.1 // 112399 /// E	EGLN3	NM_022073	p-value(Clone8 vs. Control)	-2.0324
7934278	NM_000917 // P4HA1 // prolyl 4-hydroxylase, alpha polypeptide I // 10q21.3-q23.1	P4HA1	NM_000917	p-value(Clone8 vs. Control)	-2.03771
8111201	---		---	p-value(Clone8 vs. Control)	-2.04696
8037947	NM_198479 // TPRX1 // tetra-peptide repeat homeobox 1 // 19q13.33 // 284355 ///	TPRX1	NM_198479	p-value(Clone8 vs. Control)	-2.05213
7944667	NM_003105 // SORL1 // sortilin-related receptor, L(DLR class) A repeats-containi	SORL1	NM_003105	p-value(Clone8 vs. Control)	-2.07414
8177732	NM_002116 // HLA-A // major histocompatibility complex, class I, A // 6p21.3 //	HLA-A	NM_002116	p-value(Clone8 vs. Control)	-2.09795
8049534	NM_001137550 // LRRFIP1 // leucine rich repeat (in FLII) interacting protein 1 /	LRRFIP1	NM_001137550	p-value(Clone8 vs. Control)	-2.09973
8127107	---		---	p-value(Clone8 vs. Control)	-2.12027
8180406	---		---	p-value(Clone8 vs. Control)	-2.12617
8088550	NM_198859 // PRICKLE2 // prickle homolog 2 (Drosophila) // 3p14.1 // 166336 ///	PRICKLE2	NM_198859	p-value(Clone8 vs. Control)	-2.12646
8100026	NM_006095 // ATP8A1 // ATPase, aminophospholipid transporter (APLT), class I, ty	ATP8A1	NM_006095	p-value(Clone8 vs. Control)	-2.12681
7965359	NM_001001323 // ATP2B1 // ATPase, Ca++ transporting, plasma membrane 1 // 12q21.	ATP2B1	NM_001001323	p-value(Clone8 vs. Control)	-2.13048
8083933	---		---	p-value(Clone8 vs. Control)	-2.13116
8178220	NM_002121 // HLA-DPB1 // major histocompatibility complex, class II, DP beta 1 /	HLA-DPB1	NM_002121	p-value(Clone8 vs. Control)	-2.1562
8156199	NM_004938 // DAPK1 // death-associated protein kinase 1 // 9q34.1 // 1612 /// EN	DAPK1	NM_004938	p-value(Clone8 vs. Control)	-2.16262
7894782	---		---	p-value(Clone8 vs. Control)	-2.16291
8155083	NM_001216 // CA9 // carbonic anhydrase IX // 9p13-p12 // 768 /// ENST00000378357	CA9	NM_001216	p-value(Clone8 vs. Control)	-2.17284
7899562	NM_133178 // PTPRU // protein tyrosine phosphatase, receptor type, U // 1p35.3-p	PTPRU	NM_133178	p-value(Clone8 vs. Control)	-2.18081
8168424	NM_006517 // SLC16A2 // solute carrier family 16, member 2 (monocarboxylic acid	SLC16A2	NM_006517	p-value(Clone8 vs. Control)	-2.1844
7893957	---		---	p-value(Clone8 vs. Control)	-2.18482
8179019	NM_018950 // HLA-F // major histocompatibility complex, class I, F // 6p21.3 //	HLA-F	NM_018950	p-value(Clone8 vs. Control)	-2.20213
7917530	---		---	p-value(Clone8 vs. Control)	-2.20487
8177717	NM_018950 // HLA-F // major histocompatibility complex, class I, F // 6p21.3 //	HLA-F	NM_018950	p-value(Clone8 vs. Control)	-2.20768
8117760	NM_001098479 // HLA-F // major histocompatibility complex, class I, F // 6p21.3	HLA-F	NM_001098479	p-value(Clone8 vs. Control)	-2.21359
8163257	NM_057159 // LPAR1 // lysophosphatidic acid receptor 1 // 9q31.3 // 1902 /// NM_	LPAR1	NM_057159	p-value(Clone8 vs. Control)	-2.21408
8175177	NM_018388 // MBNL3 // muscleblind-like 3 (Drosophila) // Xq26.2 // 55796 /// NM_	MBNL3	NM_018388	p-value(Clone8 vs. Control)	-2.22567
8174576	NM_133265 // AMOT // angiomotin // Xq23 // 154796 /// NM_001113490 // AMOT // an	AMOT	NM_133265	p-value(Clone8 vs. Control)	-2.23247
8108683	NM_018936 // PCDHB2 // protocadherin beta 2 // 5q31 // 56133 /// ENST00000194155	PCDHB2	NM_018936	p-value(Clone8 vs. Control)	-2.23423
8118594	NM_002121 // HLA-DPB1 // major histocompatibility complex, class II, DP beta 1 /	HLA-DPB1	NM_002121	p-value(Clone8 vs. Control)	-2.24179
8063923	NM_016354 // SLCO4A1 // solute carrier organic anion transporter family, member	SLCO4A1	NM_016354	p-value(Clone8 vs. Control)	-2.24596
8015208	NM_001123387 // KRTAP2-1 // keratin associated protein 2-1 // 17q12-q21 // 81872	KRTAP2-1	NM_001123387	p-value(Clone8 vs. Control)	-2.24785
7896629	---		---	p-value(Clone8 vs. Control)	-2.24969
7928429	NM_002658 // PLAU // plasminogen activator, urokinase // 10q24 // 5328 /// NM_00	PLAU	NM_002658	p-value(Clone8 vs. Control)	-2.25041
8015206	NM_001123387 // KRTAP2-1 // keratin associated protein 2-1 // 17q12-q21 // 81872	KRTAP2-1	NM_001123387	p-value(Clone8 vs. Control)	-2.28002
8178489				p-value(Clone8 vs. Control)	-2.29266
8065416	NM_001322 // CST2 // cystatin SA // 20p11.21 // 1470 /// ENST00000304725 // CST2	CST2	NM_001322	p-value(Clone8 vs. Control)	-2.2939
7916493	NM_003713 // PPAP2B // phosphatidic acid phosphatase type 2B // 1pter-p22.1 // 8	PPAP2B	NM_003713	p-value(Clone8 vs. Control)	-2.29826
8169365	NM_032227 // TMEM164 // transmembrane protein 164 // Xq22.3 // 84187 /// ENST000	TMEM164	NM_032227	p-value(Clone8 vs. Control)	-2.30381
7928308	NM_019058 // DDIT4 // DNA-damage-inducible transcript 4 // 10pter-q26.12 // 5454	DDIT4	NM_019058	p-value(Clone8 vs. Control)	-2.34113
7893959	---		---	p-value(Clone8 vs. Control)	-2.3426
7980765	NM_003485 // GPR68 // G protein-coupled receptor 68 // 14q31 // 8111 /// ENST000	GPR68	NM_003485	p-value(Clone8 vs. Control)	-2.3488
7892727	---		---	p-value(Clone8 vs. Control)	-2.40043
7893404	---		---	p-value(Clone8 vs. Control)	-2.42003
7928046	NM_012339 // TSPAN15 // tetraspanin 15 // 10q22.1 // 23555 /// ENST00000373290 /	TSPAN15	NM_012339	p-value(Clone8 vs. Control)	-2.42853
8015210	NM_033184 // KRTAP2-4 // keratin associated protein 2-4 // 17q12-q21 // 85294 //	KRTAP2-4	NM_033184	p-value(Clone8 vs. Control)	-2.43
8019576	NM_033184 // KRTAP2-4 // keratin associated protein 2-4 // 17q12-q21 // 85294 //	KRTAP2-4	NM_033184	p-value(Clone8 vs. Control)	-2.43
8163637	NM_002160 // TNC // tenascin C // 9q33 // 3371 /// ENST00000350763 // TNC // ten	TNC	NM_002160	p-value(Clone8 vs. Control)	-2.45249
7997642	NM_031476 // CRISPLD2 // cysteine-rich secretory protein LCCL domain containing	CRISPLD2	NM_031476	p-value(Clone8 vs. Control)	-2.47132
7997332	NM_001105663 // NUDT7 // nudix (nucleoside diphosphate linked moiety X)-type mot	NUDT7	NM_001105663	p-value(Clone8 vs. Control)	-2.48366
8108716	NM_020957 // PCDHB16 // protocadherin beta 16 // 5q31 // 57717 /// ENST000003610	PCDHB16	NM_020957	p-value(Clone8 vs. Control)	-2.51698
8178498	NM_005514 // HLA-B // major histocompatibility complex, class I, B // 6p21.3 //	HLA-B	NM_005514	p-value(Clone8 vs. Control)	-2.55791
8124911	NM_005514 // HLA-B // major histocompatibility complex, class I, B // 6p21.3 //	HLA-B	NM_005514	p-value(Clone8 vs. Control)	-2.56462
8120043	NM_001024630 // RUNX2 // runt-related transcription factor 2 // 6p21 // 860 ///	RUNX2	NM_001024630	p-value(Clone8 vs. Control)	-2.59492
8107887	NM_000758 // CSF2 // colony stimulating factor 2 (granulocyte-macrophage) // 5q3	CSF2	NM_000758	p-value(Clone8 vs. Control)	-2.60856
7893563	---		---	p-value(Clone8 vs. Control)	-2.60923
7931353	NM_006504 // PTPRE // protein tyrosine phosphatase, receptor type, E // 10q26 //	PTPRE	NM_006504	p-value(Clone8 vs. Control)	-2.62987
7952810	NM_014987 // IGSF9B // immunoglobulin superfamily, member 9B // 11q25 // 22997 /	IGSF9B	NM_014987	p-value(Clone8 vs. Control)	-2.67673
8006433	NM_002982 // CCL2 // chemokine (C-C motif) ligand 2 // 17q11.2-q12 // 6347 /// E	CCL2	NM_002982	p-value(Clone8 vs. Control)	-2.7662
7920271	NM_019554 // S100A4 // S100 calcium binding protein A4 // 1q21 // 6275 /// NM_00	S100A4	NM_019554	p-value(Clone8 vs. Control)	-2.86008
8179519	NM_002121 // HLA-DPB1 // major histocompatibility complex, class II, DP beta 1 /	HLA-DPB1	NM_002121	p-value(Clone8 vs. Control)	-2.86986
8088642	NM_015541 // LRIG1 // leucine-rich repeats and immunoglobulin-like domains 1 //	LRIG1	NM_015541	p-value(Clone8 vs. Control)	-2.9379
7935553	NM_032211 // LOXL4 // lysyl oxidase-like 4 // 10q24 // 84171 /// ENST00000260702	LOXL4	NM_032211	p-value(Clone8 vs. Control)	-2.98147
8008454	NM_003786 // ABCC3 // ATP-binding cassette, sub-family C (CFTR/MRP), member 3 //	ABCC3	NM_003786	p-value(Clone8 vs. Control)	-3.01854
7895346	---		---	p-value(Clone8 vs. Control)	-3.02868
8119898	NM_001025366 // VEGFA // vascular endothelial growth factor A // 6p12 // 7422 //	VEGFA	NM_001025366	p-value(Clone8 vs. Control)	-3.06749
8093997	NM_020777 // SORCS2 // sortilin-related VPS10 domain containing receptor 2 // 4p	SORCS2	NM_020777	p-value(Clone8 vs. Control)	-3.10898
8088919	NM_133631 // ROBO1 // roundabout, axon guidance receptor, homolog 1 (Drosophila)	ROBO1	NM_133631	p-value(Clone8 vs. Control)	-3.21456
8114612	NM_000591 // CD14 // CD14 molecule // 5q22-q32|5q31.1 // 929 /// NM_001040021 //	CD14	NM_000591	p-value(Clone8 vs. Control)	-3.27954
7927215	NM_000698 // ALOX5 // arachidonate 5-lipoxygenase // 10q11.2 // 240 /// ENST0000	ALOX5	NM_000698	p-value(Clone8 vs. Control)	-3.34816
8118548	NM_019111 // HLA-DRA // major histocompatibility complex, class II, DR alpha //	HLA-DRA	NM_019111	p-value(Clone8 vs. Control)	-3.35927
8179351	NM_001710 // CFB // complement factor B // 6p21.3 // 629 /// AF349679 // CFB //	CFB	NM_001710	p-value(Clone8 vs. Control)	-3.36276
8131614	NM_001621 // AHR // aryl hydrocarbon receptor // 7p15 // 196 /// ENST00000401808	AHR	NM_001621	p-value(Clone8 vs. Control)	-3.43427
8179481	NM_019111 // HLA-DRA // major histocompatibility complex, class II, DR alpha //	HLA-DRA	NM_019111	p-value(Clone8 vs. Control)	-3.61416
7946983	NM_030754 // SAA2 // serum amyloid A2 // 11p15.1-p14 // 6289 /// BC020795 // SAA	SAA2	NM_030754	p-value(Clone8 vs. Control)	-3.63055
7915910	NM_005764 // PDZK1IP1 // PDZK1 interacting protein 1 // 1p33 // 10158 /// ENST00	PDZK1IP1	NM_005764	p-value(Clone8 vs. Control)	-3.64985
8126820	NM_153840 // GPR110 // G protein-coupled receptor 110 // 6p12.3 // 266977 /// NM	GPR110	NM_153840	p-value(Clone8 vs. Control)	-3.66162
8118345	NM_001710 // CFB // complement factor B // 6p21.3 // 629 /// BC004143 // CFB //	CFB	NM_001710	p-value(Clone8 vs. Control)	-3.67765
8178115	NM_001710 // CFB // complement factor B // 6p21.3 // 629 /// BC004143 // CFB //	CFB	NM_001710	p-value(Clone8 vs. Control)	-3.7918
7943413	NM_001165 // BIRC3 // baculoviral IAP repeat-containing 3 // 11q22 // 330 /// NM	BIRC3	NM_001165	p-value(Clone8 vs. Control)	-3.79357
8174513	NM_145234 // CHRDL1 // chordin-like 1 // Xq23 // 91851 /// NM_001143981 // CHRDL	CHRDL1	NM_145234	p-value(Clone8 vs. Control)	-3.90226
8088952	---		---	p-value(Clone8 vs. Control)	-4.19832
8115147	NM_001025159 // CD74 // CD74 molecule, major histocompatibility complex, class I	CD74	NM_001025159	p-value(Clone8 vs. Control)	-4.39972
8095680	NM_000584 // IL8 // interleukin 8 // 4q13-q21 // 3576 /// ENST00000307407 // IL8	IL8	NM_000584	p-value(Clone8 vs. Control)	-4.69281
8180003				p-value(Clone8 vs. Control)	-4.87827
8178193	NM_019111 // HLA-DRA // major histocompatibility complex, class II, DR alpha //	HLA-DRA	NM_019111	p-value(Clone8 vs. Control)	-5.00129
8102594	NM_024873 // TNIP3 // TNFAIP3 interacting protein 3 // 4q27 // 79931 /// NM_0011	TNIP3	NM_024873	p-value(Clone8 vs. Control)	-5.00674
8125556	NM_033554 // HLA-DPA1 // major histocompatibility complex, class II, DP alpha 1	HLA-DPA1	NM_033554	p-value(Clone8 vs. Control)	-5.01732
8178891	NM_033554 // HLA-DPA1 // major histocompatibility complex, class II, DP alpha 1	HLA-DPA1	NM_033554	p-value(Clone8 vs. Control)	-5.01732
8021635	NM_001143818 // SERPINB2 // serpin peptidase inhibitor, clade B (ovalbumin), mem	SERPINB2	NM_001143818	p-value(Clone8 vs. Control)	-5.06934
7983478	NM_032413 // C15orf48 // chromosome 15 open reading frame 48 // 15q21.1 // 84419	C15orf48	NM_032413	p-value(Clone8 vs. Control)	-5.20775
8178802				p-value(Clone8 vs. Control)	-5.67676
8178811				p-value(Clone8 vs. Control)	-5.74828
8180100	NM_033554 // HLA-DPA1 // major histocompatibility complex, class II, DP alpha 1	HLA-DPA1	NM_033554	p-value(Clone8 vs. Control)	-5.90627
7903786	NM_000757 // CSF1 // colony stimulating factor 1 (macrophage) // 1p21-p13 // 143	CSF1	NM_000757	p-value(Clone8 vs. Control)	-6.62339
7920205	NM_005988 // SPRR2A // small proline-rich protein 2A // 1q21-q22 // 6700 /// ENS	SPRR2A	NM_005988	p-value(Clone8 vs. Control)	-8.28175
8045539	NM_003937 // KYNU // kynureninase (L-kynurenine hydrolase) // 2q22.2 // 8942 ///	KYNU	NM_003937	p-value(Clone8 vs. Control)	-11.1561
